# Supplementary material for: Optimizing speleological monitoring efforts: insights from long-term data for tropical iron caves
Source: PeerJ. 2021 Apr 16;9:e11271. doi: 10.7717/peerj.11271 (PMC8054738; doi:10.7717/peerj.11271)
Supplement: Supplemental Information 1 [file peerj-09-11271-s001.odt]

Supplemental Files

Table S1: Environmental and landscape metrics assessed.
Metric
Description
Calculation
Landscape metrics

Distance to mine
Topographic distance to the closest open-pit mine, calculated for years 2015-2019
TopoDist package
Forest cover
Percentage forest cover in buffer areas of 500 and 1000m, calculated for years 2015-2019
landscapemetrics package
Canga cover
Percentage Canga cover in buffer areas of 500 and 1000m, calculated for years 2015-2019
landscapemetrics package
Mining cover
Percentage mining cover in buffer areas of 500 and 1000m, calculated for years 2015-2019
landscapemetrics package
Vegetation cover
Percentage of natural vegetation cover in buffer areas of 500 and 1000m, calculated for years 2015-2019
landscapemetrics package
Environmental metrics

Area
Area in square meters of the accessible space of a cavity
Field measurements
Dev Rainfall
Deviation in average bimonthly rainfall in relation to the historical expectancy (20 years)
Field measurements
Temperature
Mean internal temperature (ºC) on the date of the surveys
Field measurements
